# Supplementary material for: Identification and Expression of the Multidrug and Toxic Compound Extrusion (MATE) Gene Family in Capsicum annuum and Solanum tuberosum
Source: Plants (Basel). 2020 Oct 27;9(11):1448. doi: 10.3390/plants9111448 (PMC7716203; doi:10.3390/plants9111448)
Supplement: Supplementary file 1 [file plants-09-01448-s001.zip]

Archive with 6 entries (5 files):
- plants-975718-supple proofreading/CaMATE Table S1.xlsx
- plants-975718-supple proofreading/CaMATE Table S2 proofreading.xlsx
- plants-975718-supple proofreading/CaMATE Table S3.xlsx
- plants-975718-supple proofreading/CaMATE Table S4.xlsx
- plants-975718-supple proofreading/plants-975718-supplementary proofreading.docx
- plants-975718-supple proofreading/
