# Supplementary material for: Identification and Expression of the Multidrug and Toxic Compound Extrusion (MATE) Gene Family in Capsicum annuum and Solanum tuberosum
Source: Plants (Basel). 2020 Oct 27;9(11):1448. doi: 10.3390/plants9111448 (PMC7716203; doi:10.3390/plants9111448)
Supplement: Supplementary file 1 [file plants-09-01448-s001.zip › plants-975718-supple proofreading/CaMATE Table S1.xlsx]

## Sheet: Table S1
Table S1. Characteristic features of 42 CaMATE and 60 StMATE genes.
Gene Name	Gene ID	CDS length	AA length	pI	MW (kDa)	Subcellular Location	Group
CaMATE01	Capana00g000533	999	333	8.69	36154.9	vacu	I
CaMATE02	Capana00g000714	1476	492	6.79	53695	plas	IV
CaMATE03	Capana00g002741	1185	395	5.57	43296.4	plas	I
CaMATE04	Capana00g002897	1434	478	6.19	51866	plas	I
CaMATE05	Capana00g004514	1362	454	5.3	49213	plas	II
CaMATE06	Capana01g000428	1440	480	8.75	52247.5	plas	IV
CaMATE07	Capana01g001565	1641	547	7.17	59456.2	nucl	III
CaMATE08	Capana01g002459	1488	496	6.6	54019.8	plas	IV
CaMATE09	Capana01g002604	1632	544	8.91	58604.9	plas	III
CaMATE10	Capana02g002187	1488	496	6.03	53948.3	vacu	II
CaMATE11	Capana02g002188	1425	475	4.98	50758.2	plas	II
CaMATE12	Capana02g002829	1392	464	7.03	50468	plas	I
CaMATE13	Capana02g002835	2256	752	8.41	82549.8	plas	I
CaMATE14	Capana02g002836	1344	448	8.54	48660.4	plas	I
CaMATE15	Capana02g003108	1479	493	7	53337	plas	IV
CaMATE16	Capana03g000390	1482	494	6.66	53710.7	plas	I
CaMATE17	Capana03g001217	1371	457	8.24	49494.4	plas	I
CaMATE18	Capana03g002183	1512	504	6.17	54974.9	plas	II
CaMATE19	Capana03g002184	1554	518	6.39	56866	plas	II
CaMATE20	Capana03g002381	1626	542	8.05	59282.1	plas	IV
CaMATE21	Capana04g000793	1671	557	8.32	60956	plas	IV
CaMATE22	Capana04g000929	1476	492	6.45	54164.2	plas	II
CaMATE23	Capana04g001715	1491	497	6.1	54004.1	plas	IV
CaMATE24	Capana04g002410	1410	470	9.06	50578.8	plas	II
CaMATE25	Capana05g001133	1167	389	7.91	42526.7	plas	I
CaMATE26	Capana06g001678	1335	445	9.05	48700.7	plas	IV
CaMATE27	Capana07g000037	894	298	8.11	32354.1	nucl	I
CaMATE28	Capana07g000038	1323	441	5.85	47541	plas	I
CaMATE29	Capana07g000042	1176	392	9	42416.9	plas	I
CaMATE30	Capana07g001450	1518	506	6.02	55154.2	vacu	II
CaMATE31	Capana08g000946	1515	505	5.6	55024	plas	II
CaMATE32	Capana08g002616	1674	558	8.23	60644.4	plas	III
CaMATE33	Capana08g002813	1896	632	8.29	67601.8	plas	III
CaMATE34	Capana10g000109	924	308	7.09	33694.2	plas	V
CaMATE35	Capana10g000110	1440	480	6.62	52565.1	plas	V
CaMATE36	Capana10g000111	1302	434	8.46	47412.3	plas	V
CaMATE37	Capana10g000116	1515	505	8.64	54570.4	nucl	V
CaMATE38	Capana10g001586	1764	588	5.74	61954.6	plas	III
CaMATE39	Capana10g002115	1146	382	8.28	41511.1	plas	II
CaMATE40	Capana11g002353	1053	351	7.99	38184.1	plas	I
CaMATE41	Capana11g002358	1446	482	5.74	52436.9	plas	I
CaMATE42	Capana12g002622	1395	465	6.78	51399.4	plas	II
StMATE01	PGSC0003DMT400027815	1569	523	6.96	55928.7	vacu	III
StMATE02	PGSC0003DMT400029423	1488	496	8.38	54126	plas	IV
StMATE03	PGSC0003DMT400017700	1614	538	9.17	58207.8	plas	III
StMATE04	PGSC0003DMT400017707	1614	538	9.12	58194.8	vacu	III
StMATE05	PGSC0003DMT400064838	1431	477	9.35	52420.4	plas	II
StMATE06	PGSC0003DMT400008058	1674	558	7.58	60764.2	plas	III
StMATE07	PGSC0003DMT400047960	1845	615	8.91	65936.9	plas	III
StMATE08	PGSC0003DMT400032971	1503	501	6	54874.8	plas	II
StMATE09	PGSC0003DMT400022359	1797	599	9.15	64254	plas	III
StMATE10	PGSC0003DMT400026959	1443	481	6.11	52366.8	vacu	I
StMATE11	PGSC0003DMT400042439	1587	529	6.16	57766	plas	II
StMATE12	PGSC0003DMT400042438	1530	510	5.86	55292	plas	II
StMATE13	PGSC0003DMT400078715	1425	475	7.86	51511.2	plas	I
StMATE14	PGSC0003DMT400078716	1293	431	8.79	46837.9	plas	I
StMATE15	PGSC0003DMT400040809	1515	505	8.13	54201.3	plas	IV
StMATE16	PGSC0003DMT400043016	1410	470	6.74	51548.1	plas	I
StMATE17	PGSC0003DMT400031221	1461	487	8	53701.8	plas	II
StMATE18	PGSC0003DMT400037015	1593	531	8.58	57934.8	plas	IV
StMATE19	PGSC0003DMT400026353	1512	504	5.29	55427.3	plas	II
StMATE20	PGSC0003DMT400026355	1515	505	5.82	54925.7	plas	II
StMATE21	PGSC0003DMT400046666	1470	490	8.26	53677	plas	I
StMATE22	PGSC0003DMT400046664	1425	475	8.61	51521.8	plas	I
StMATE23	PGSC0003DMT400046656	1401	467	8.79	50925.1	plas	I
StMATE24	PGSC0003DMT400014431	1488	496	7.96	53873	plas	I
StMATE25	PGSC0003DMT400015301	1452	484	6.98	53260.4	plas	I
StMATE26	PGSC0003DMT400015292	1245	415	6.35	45333.5	plas	I
StMATE27	PGSC0003DMT400065417	1434	478	7.05	51835.2	plas	I
StMATE28	PGSC0003DMT400005437	1500	500	6.26	55110	plas	II
StMATE29	PGSC0003DMT400005432	1425	475	7.56	51837.6	plas	II
StMATE30	PGSC0003DMT400016320	1656	552	8.65	60282.3	plas	IV
StMATE31	PGSC0003DMT400078374	1284	428	7.95	45870.3	plas	I
StMATE32	PGSC0003DMT400078371	1365	455	7.46	48994	plas	I
StMATE33	PGSC0003DMT400047906	1545	515	5.88	56509.4	plas	II
StMATE34	PGSC0003DMT400065043	1557	519	8.41	56725.2	plas	IV
StMATE35	PGSC0003DMT400076953	1521	507	5.41	55623.4	plas	II
StMATE36	PGSC0003DMT400045283	1368	456	8.55	49132.5	plas	IV
StMATE37	PGSC0003DMT400070650	1011	337	8.35	37129.1	plas	I
StMATE38	PGSC0003DMT400070690	1374	458	8.63	49212.4	plas	I
StMATE39	PGSC0003DMT400048259	1434	478	8.39	52098.7	plas	I
StMATE40	PGSC0003DMT400078840	1404	468	7.12	50792.7	plas	I
StMATE41	PGSC0003DMT400046429	1167	389	6.07	42756.4	plas	II
StMATE42	PGSC0003DMT400065544	1455	485	6.35	52754.1	plas	II
StMATE43	PGSC0003DMT400011415	1515	505	9.44	55479.8	plas	II
StMATE44	PGSC0003DMT400014996	1317	439	8.07	48376.3	plas	V
StMATE45	PGSC0003DMT400010077	1443	481	8.91	52514.7	plas	IV
StMATE46	PGSC0003DMT400058542	1497	499	8.42	55101.8	plas	IV
StMATE47	PGSC0003DMT400004800	1560	520	8.43	56478.7	plas	IV
StMATE48	PGSC0003DMT400064458	1233	411	7.09	45008.3	plas	V
StMATE49	PGSC0003DMT400054780	1131	377	8.12	41213.9	plas	V
StMATE50	PGSC0003DMT400054764	1584	528	7.96	56678.9	nucl	V
StMATE51	PGSC0003DMT400021339	1437	479	8.98	51726.1	plas	II
StMATE52	PGSC0003DMT400008778	1635	545	8.09	59314.4	chlo	III
StMATE53	PGSC0003DMT400072250	1458	486	6.13	53360.8	plas	II
StMATE54	PGSC0003DMT400060876	1467	489	8.93	53891	plas	II
StMATE55	PGSC0003DMT400041642	1482	494	7.54	54690.7	plas	II
StMATE56	PGSC0003DMT400023792	1494	498	6.52	54160.3	plas	IV
StMATE57	PGSC0003DMT400018991	1539	513	9.1	55281.1	vacu	III
StMATE58	PGSC0003DMT400074161	1437	479	5.67	52266.6	plas	II
StMATE59	PGSC0003DMT400022543	1575	525	8.7	57785.6	plas	II
StMATE60	PGSC0003DMT400052553	1506	502	7.54	55308.4	plas	II
