# Supplementary material for: Identification and Expression of the Multidrug and Toxic Compound Extrusion (MATE) Gene Family in Capsicum annuum and Solanum tuberosum
Source: Plants (Basel). 2020 Oct 27;9(11):1448. doi: 10.3390/plants9111448 (PMC7716203; doi:10.3390/plants9111448)
Supplement: Supplementary file 1 [file plants-09-01448-s001.zip › plants-975718-supple proofreading/CaMATE Table S2 proofreading.xlsx]

## Sheet: Table S2
Table S2. Ka, Ks and Ka/Ks ratios of segmental duplication pairs between pepper and potato
Gene Name	Gene Name	Ka	Ks	KaKs
CaMATE27	CaMATE28	0.0741207	0.32928	0.2251	Ca_TD
CaMATE28	CaMATE29	0.165742	0.849346	0.195141	Ca_TD
CaMATE40	CaMATE41	0.00253111	0.0116961	0.216406	Ca_TD
CaMATE12	CaMATE13	0.380415	2.10763	0.180494	Ca_TD
CaMATE13	CaMATE14	0.318307	0.992178	0.320816	Ca_TD
CaMATE18	CaMATE19	0.215433	1.23916	0.173854	Ca_TD
CaMATE10	CaMATE11	0.25459	2.24464	0.113421	Ca_TD
CaMATE34	CaMATE35	0.0289018	0.109693	0.263479	Ca_TD
CaMATE35	CaMATE36	0.0440009	0.235308	0.186993	Ca_TD
CaMATE36	CaMATE37	0.136577	0.592018	0.230697	Ca_TD
StMATE21	StMATE22	0.0349178	0.121559	0.28725	St_TD
StMATE22	StMATE23	0.10608	0.413523	0.256527	St_TD
StMATE37	StMATE38	0.26612	1.06772	0.249241	St_TD
StMATE38	StMATE39	0.154426	0.584006	0.264425	St_TD
StMATE25	StMATE26	0.474987	1.79938	0.263972	St_TD
StMATE31	StMATE32	0.0439608	0.0998981	0.440056	St_TD
StMATE13	StMATE14	0.285562	1.7428	0.163853	St_TD
StMATE19	StMATE20	0.222321	1.1657	0.190719	St_TD
StMATE28	StMATE29	0.387195	NaN	NaN	St_TD
StMATE11	StMATE12	0.224643	2.323	0.0967037	St_TD
StMATE03	StMATE04	0.0334947	0.0783261	0.427632	St_TD
StMATE49	StMATE50	0.16284	0.57829	0.281588	St_TD
StMATE14	StMATE31	0.317666	2.23716	0.141995	St_SD
StMATE25	StMATE31	0.174553	0.899189	0.194123	St_SD
StMATE10	StMATE13	0.264935	1.52929	0.17324	St_SD
StMATE10	StMATE16	0.286793	1.48204	0.193512	St_SD
StMATE13	StMATE16	0.162801	0.869003	0.187342	St_SD
StMATE14	StMATE25	0.331126	2.00042	0.165528	St_SD
StMATE19	StMATE35	0.209192	0.822584	0.254311	St_SD
StMATE08	StMATE11	0.223902	1.83457	0.122046	St_SD
StMATE59	StMATE42	0.127439	0.93966	0.135623	St_SD
StMATE06	StMATE52	0.204131	0.634907	0.321513	St_SD
StMATE18	StMATE34	0.120172	1.22973	0.0977227	St_SD
StMATE18	StMATE46	0.227554	1.77848	0.127949	St_SD
CaMATE06	StMATE45	0.0370041	0.236203	0.156662	CaSt_Syn
CaMATE09	StMATE03	0.0506432	0.315727	0.160402	CaSt_Syn
CaMATE10	StMATE11	0.0277178	0.209268	0.132451	CaSt_Syn
CaMATE10	StMATE08	0.228939	1.94295	0.117831	CaSt_Syn
CaMATE12	StMATE16	0.175374	0.827659	0.211892	CaSt_Syn
CaMATE12	StMATE13	0.0361009	0.2311	0.156213	CaSt_Syn
CaMATE12	StMATE10	0.251829	1.44651	0.174094	CaSt_Syn
CaMATE12	StMATE31	0.32687	1.54276	0.211874	CaSt_Syn
CaMATE12	StMATE25	0.367216	1.69614	0.216501	CaSt_Syn
CaMATE15	StMATE15	0.079438	0.260838	0.304549	CaSt_Syn
CaMATE16	StMATE24	0.0499068	0.232175	0.214953	CaSt_Syn
CaMATE17	StMATE21	0.096351	0.285764	0.337169	CaSt_Syn
CaMATE18	StMATE19	0.226337	1.15651	0.195708	CaSt_Syn
CaMATE18	StMATE35	0.10829	0.80251	0.134939	CaSt_Syn
CaMATE20	StMATE18	0.0530279	0.445198	0.119111	CaSt_Syn
CaMATE20	StMATE34	0.137469	1.05885	0.129829	CaSt_Syn
CaMATE21	StMATE30	0.0340436	0.304651	0.111746	CaSt_Syn
CaMATE22	StMATE55	0.26672	1.52824	0.174528	CaSt_Syn
CaMATE25	StMATE25	0.0410702	0.277196	0.148163	CaSt_Syn
CaMATE26	StMATE36	0.0647846	0.37343	0.173485	CaSt_Syn
CaMATE27	StMATE37	0.0735058	0.450941	0.163005	CaSt_Syn
CaMATE28	StMATE38	0.213718	0.84174	0.2539	CaSt_Syn
CaMATE30	StMATE42	0.116497	0.969564	0.120155	CaSt_Syn
CaMATE30	StMATE59	0.0661985	0.426833	0.155092	CaSt_Syn
CaMATE31	StMATE19	0.317311	2.06052	0.153995	CaSt_Syn
CaMATE32	StMATE06	0.0547339	0.25177	0.217397	CaSt_Syn
CaMATE32	StMATE52	0.193597	0.558647	0.346546	CaSt_Syn
CaMATE34	StMATE49	0.0485523	0.209229	0.232054	CaSt_Syn
CaMATE39	StMATE53	0.0482453	0.26412	0.182664	CaSt_Syn
CaMATE40	StMATE31	0.0646981	0.192211	0.336599	CaSt_Syn
