# Supplementary material for: Identification and Expression of the Multidrug and Toxic Compound Extrusion (MATE) Gene Family in Capsicum annuum and Solanum tuberosum
Source: Plants (Basel). 2020 Oct 27;9(11):1448. doi: 10.3390/plants9111448 (PMC7716203; doi:10.3390/plants9111448)
Supplement: Supplementary file 1 [file plants-09-01448-s001.zip › plants-975718-supple proofreading/CaMATE Table S3.xlsx]

## Sheet: Table S3
Table S3. Amino acid substitution models estimation of the Maximum Likelihood.
Model	#Param	BIC	AICc	lnL	Invariant	Gamma	Freq A	Freq R	Freq N	Freq D	Freq C	Freq Q	Freq E	Freq G	Freq H	Freq I	Freq L	Freq K	Freq M	Freq F	Freq P	Freq S	Freq T	Freq W	Freq Y	Freq V
LG+G+F	563	178106	172687	-85777.7	n/a	1.46669	0.105745	0.0250712	0.0280359	0.0156551	0.0226464	0.0311687	0.026558	0.0876033	0.0126728	0.0797979	0.148109	0.0263367	0.0330094	0.0571249	0.0300359	0.0773377	0.0500982	0.0250801	0.0317705	0.0861431
LG+G+I+F	564	178118	172689	-85777.7	0	1.46669	0.105745	0.0250712	0.0280359	0.0156551	0.0226464	0.0311687	0.026558	0.0876033	0.0126728	0.0797979	0.148109	0.0263367	0.0330094	0.0571249	0.0300359	0.0773377	0.0500982	0.0250801	0.0317705	0.0861431
JTT+G+F	563	178272	172853	-85860.9	n/a	1.58046	0.105745	0.0250712	0.0280359	0.0156551	0.0226464	0.0311687	0.026558	0.0876033	0.0126728	0.0797979	0.148109	0.0263367	0.0330094	0.0571249	0.0300359	0.0773377	0.0500982	0.0250801	0.0317705	0.0861431
JTT+G+I+F	564	178284	172855	-85860.9	0	1.58046	0.105745	0.0250712	0.0280359	0.0156551	0.0226464	0.0311687	0.026558	0.0876033	0.0126728	0.0797979	0.148109	0.0263367	0.0330094	0.0571249	0.0300359	0.0773377	0.0500982	0.0250801	0.0317705	0.0861431
WAG+G+F	563	178488	173069	-85968.7	n/a	1.61441	0.105745	0.0250712	0.0280359	0.0156551	0.0226464	0.0311687	0.026558	0.0876033	0.0126728	0.0797979	0.148109	0.0263367	0.0330094	0.0571249	0.0300359	0.0773377	0.0500982	0.0250801	0.0317705	0.0861431
WAG+G+I+F	564	178500	173071	-85968.7	0	1.61441	0.105745	0.0250712	0.0280359	0.0156551	0.0226464	0.0311687	0.026558	0.0876033	0.0126728	0.0797979	0.148109	0.0263367	0.0330094	0.0571249	0.0300359	0.0773377	0.0500982	0.0250801	0.0317705	0.0861431
LG+G	544	178812	173576	-86241.1	n/a	1.53796	0.079066	0.055941	0.041977	0.053052	0.012937	0.040767	0.071586	0.057337	0.022355	0.062157	0.099081	0.0646	0.022951	0.042302	0.04404	0.061197	0.053287	0.012066	0.034155	0.069147
LG+G+I	545	178823	173578	-86241.1	0	1.53796	0.079066	0.055941	0.041977	0.053052	0.012937	0.040767	0.071586	0.057337	0.022355	0.062157	0.099081	0.0646	0.022951	0.042302	0.04404	0.061197	0.053287	0.012066	0.034155	0.069147
JTT+G	544	179987	174750	-86828.6	n/a	1.49694	0.0769	0.0511	0.0425	0.0513	0.0203	0.0411	0.0618	0.0747	0.023	0.0526	0.0911	0.0595	0.0234	0.0405	0.0505	0.0682	0.0585	0.0143	0.0323	0.0664
JTT+G+I	545	179998	174753	-86828.6	0	1.49694	0.0769	0.0511	0.0425	0.0513	0.0203	0.0411	0.0618	0.0747	0.023	0.0526	0.0911	0.0595	0.0234	0.0405	0.0505	0.0682	0.0585	0.0143	0.0323	0.0664
rtREV+G+F	563	180163	174744	-86806.4	n/a	1.49615	0.105745	0.0250712	0.0280359	0.0156551	0.0226464	0.0311687	0.026558	0.0876033	0.0126728	0.0797979	0.148109	0.0263367	0.0330094	0.0571249	0.0300359	0.0773377	0.0500982	0.0250801	0.0317705	0.0861431
rtREV+G+I+F	564	180175	174746	-86806.4	0	1.49615	0.105745	0.0250712	0.0280359	0.0156551	0.0226464	0.0311687	0.026558	0.0876033	0.0126728	0.0797979	0.148109	0.0263367	0.0330094	0.0571249	0.0300359	0.0773377	0.0500982	0.0250801	0.0317705	0.0861431
WAG+G	544	180341	175105	-87005.7	n/a	1.60001	0.0866279	0.043972	0.0390894	0.0570451	0.0193078	0.0367281	0.0580589	0.0832518	0.0244313	0.048466	0.086209	0.0620286	0.0195027	0.0384319	0.0457631	0.0695179	0.0610127	0.0143859	0.0352742	0.0708956
WAG+G+I	545	180353	175107	-87005.7	0	1.60001	0.0866279	0.043972	0.0390894	0.0570451	0.0193078	0.0367281	0.0580589	0.0832518	0.0244313	0.048466	0.086209	0.0620286	0.0195027	0.0384319	0.0457631	0.0695179	0.0610127	0.0143859	0.0352742	0.0708956
Dayhoff+G+F	563	180418	174999	-86933.8	n/a	1.5789	0.105745	0.0250712	0.0280359	0.0156551	0.0226464	0.0311687	0.026558	0.0876033	0.0126728	0.0797979	0.148109	0.0263367	0.0330094	0.0571249	0.0300359	0.0773377	0.0500982	0.0250801	0.0317705	0.0861431
Dayhoff+G+I+F	564	180430	175001	-86933.8	0	1.5789	0.105745	0.0250712	0.0280359	0.0156551	0.0226464	0.0311687	0.026558	0.0876033	0.0126728	0.0797979	0.148109	0.0263367	0.0330094	0.0571249	0.0300359	0.0773377	0.0500982	0.0250801	0.0317705	0.0861431
mtREV24+G+F	563	180555	175136	-87002	n/a	1.39905	0.105745	0.0250712	0.0280359	0.0156551	0.0226464	0.0311687	0.026558	0.0876033	0.0126728	0.0797979	0.148109	0.0263367	0.0330094	0.0571249	0.0300359	0.0773377	0.0500982	0.0250801	0.0317705	0.0861431
mtREV24+G+I+F	564	180566	175138	-87002	0	1.39905	0.105745	0.0250712	0.0280359	0.0156551	0.0226464	0.0311687	0.026558	0.0876033	0.0126728	0.0797979	0.148109	0.0263367	0.0330094	0.0571249	0.0300359	0.0773377	0.0500982	0.0250801	0.0317705	0.0861431
cpREV+G+F	563	180997	175578	-87223.1	n/a	0.744784	0.105745	0.0250712	0.0280359	0.0156551	0.0226464	0.0311687	0.026558	0.0876033	0.0126728	0.0797979	0.148109	0.0263367	0.0330094	0.0571249	0.0300359	0.0773377	0.0500982	0.0250801	0.0317705	0.0861431
cpREV+G+I+F	564	181008	175580	-87223.1	0	0.744784	0.105745	0.0250712	0.0280359	0.0156551	0.0226464	0.0311687	0.026558	0.0876033	0.0126728	0.0797979	0.148109	0.0263367	0.0330094	0.0571249	0.0300359	0.0773377	0.0500982	0.0250801	0.0317705	0.0861431
rtREV+G	544	182528	177292	-88099.4	n/a	1.62933	0.0646	0.0453	0.0376	0.0422	0.0114	0.0606	0.0607	0.0639	0.0273	0.0679	0.1018	0.0751	0.015	0.0287	0.0681	0.0488	0.0622	0.0251	0.0318	0.0619
rtREV+G+I	545	182540	177294	-88099.4	0	1.62933	0.0646	0.0453	0.0376	0.0422	0.0114	0.0606	0.0607	0.0639	0.0273	0.0679	0.1018	0.0751	0.015	0.0287	0.0681	0.0488	0.0622	0.0251	0.0318	0.0619
cpREV+G	544	182881	177645	-88275.9	n/a	0.736329	0.0756	0.0621	0.041	0.0371	0.0091	0.0382	0.0495	0.0838	0.0246	0.0806	0.1011	0.0504	0.022	0.0506	0.0431	0.0622	0.0543	0.0181	0.0307	0.066
cpREV+G+I	545	182893	177647	-88275.9	0	0.736329	0.0756	0.0621	0.041	0.0371	0.0091	0.0382	0.0495	0.0838	0.0246	0.0806	0.1011	0.0504	0.022	0.0506	0.0431	0.0622	0.0543	0.0181	0.0307	0.066
Dayhoff+G	544	183096	177860	-88383.3	n/a	1.44847	0.0871	0.0409	0.0404	0.0469	0.0335	0.0383	0.0495	0.0886	0.0336	0.0369	0.0854	0.0805	0.0148	0.0398	0.0507	0.0696	0.0585	0.0105	0.0299	0.0647
Dayhoff+G+I	545	183108	177862	-88383.3	0	1.44847	0.0871	0.0409	0.0404	0.0469	0.0335	0.0383	0.0495	0.0886	0.0336	0.0369	0.0854	0.0805	0.0148	0.0398	0.0507	0.0696	0.0585	0.0105	0.0299	0.0647
WAG+F	562	184571	179162	-89015.9	n/a	n/a	0.105745	0.0250712	0.0280359	0.0156551	0.0226464	0.0311687	0.026558	0.0876033	0.0126728	0.0797979	0.148109	0.0263367	0.0330094	0.0571249	0.0300359	0.0773377	0.0500982	0.0250801	0.0317705	0.0861431
WAG+I+F	563	184582	179164	-89015.9	0	n/a	0.105745	0.0250712	0.0280359	0.0156551	0.0226464	0.0311687	0.026558	0.0876033	0.0126728	0.0797979	0.148109	0.0263367	0.0330094	0.0571249	0.0300359	0.0773377	0.0500982	0.0250801	0.0317705	0.0861431
mtREV24+G	544	185007	179771	-89338.7	n/a	1.43418	0.072	0.019	0.039	0.019	0.006	0.025	0.024	0.056	0.028	0.087	0.168	0.023	0.053	0.06	0.055	0.072	0.088	0.029	0.033	0.044
mtREV24+G+I	545	185018	179773	-89338.7	0	1.43418	0.072	0.019	0.039	0.019	0.006	0.025	0.024	0.056	0.028	0.087	0.168	0.023	0.053	0.06	0.055	0.072	0.088	0.029	0.033	0.044
JTT+F	562	185130	179721	-89295.7	n/a	n/a	0.105745	0.0250712	0.0280359	0.0156551	0.0226464	0.0311687	0.026558	0.0876033	0.0126728	0.0797979	0.148109	0.0263367	0.0330094	0.0571249	0.0300359	0.0773377	0.0500982	0.0250801	0.0317705	0.0861431
JTT+I+F	563	185142	179723	-89295.7	0	n/a	0.105745	0.0250712	0.0280359	0.0156551	0.0226464	0.0311687	0.026558	0.0876033	0.0126728	0.0797979	0.148109	0.0263367	0.0330094	0.0571249	0.0300359	0.0773377	0.0500982	0.0250801	0.0317705	0.0861431
LG+F	562	185205	179796	-89333.1	n/a	n/a	0.105745	0.0250712	0.0280359	0.0156551	0.0226464	0.0311687	0.026558	0.0876033	0.0126728	0.0797979	0.148109	0.0263367	0.0330094	0.0571249	0.0300359	0.0773377	0.0500982	0.0250801	0.0317705	0.0861431
LG+I+F	563	185217	179798	-89333	0	n/a	0.105745	0.0250712	0.0280359	0.0156551	0.0226464	0.0311687	0.026558	0.0876033	0.0126728	0.0797979	0.148109	0.0263367	0.0330094	0.0571249	0.0300359	0.0773377	0.0500982	0.0250801	0.0317705	0.0861431
LG	543	185580	180354	-89631.2	n/a	n/a	0.079066	0.055941	0.041977	0.053052	0.012937	0.040767	0.071586	0.057337	0.022355	0.062157	0.099081	0.0646	0.022951	0.042302	0.04404	0.061197	0.053287	0.012066	0.034155	0.069147
LG+I	544	185592	180356	-89631.2	0	n/a	0.079066	0.055941	0.041977	0.053052	0.012937	0.040767	0.071586	0.057337	0.022355	0.062157	0.099081	0.0646	0.022951	0.042302	0.04404	0.061197	0.053287	0.012066	0.034155	0.069147
WAG	543	186592	181365	-90137	n/a	n/a	0.0866279	0.043972	0.0390894	0.0570451	0.0193078	0.0367281	0.0580589	0.0832518	0.0244313	0.048466	0.086209	0.0620286	0.0195027	0.0384319	0.0457631	0.0695179	0.0610127	0.0143859	0.0352742	0.0708956
WAG+I	544	186603	181367	-90137	0	n/a	0.0866279	0.043972	0.0390894	0.0570451	0.0193078	0.0367281	0.0580589	0.0832518	0.0244313	0.048466	0.086209	0.0620286	0.0195027	0.0384319	0.0457631	0.0695179	0.0610127	0.0143859	0.0352742	0.0708956
JTT	543	186783	181557	-90232.8	n/a	n/a	0.0769	0.0511	0.0425	0.0513	0.0203	0.0411	0.0618	0.0747	0.023	0.0526	0.0911	0.0595	0.0234	0.0405	0.0505	0.0682	0.0585	0.0143	0.0323	0.0664
JTT+I	544	186795	181559	-90232.8	0	n/a	0.0769	0.0511	0.0425	0.0513	0.0203	0.0411	0.0618	0.0747	0.023	0.0526	0.0911	0.0595	0.0234	0.0405	0.0505	0.0682	0.0585	0.0143	0.0323	0.0664
rtREV+F	562	187304	181895	-90382.6	n/a	n/a	0.105745	0.0250712	0.0280359	0.0156551	0.0226464	0.0311687	0.026558	0.0876033	0.0126728	0.0797979	0.148109	0.0263367	0.0330094	0.0571249	0.0300359	0.0773377	0.0500982	0.0250801	0.0317705	0.0861431
rtREV+I+F	563	187316	181897	-90382.6	0	n/a	0.105745	0.0250712	0.0280359	0.0156551	0.0226464	0.0311687	0.026558	0.0876033	0.0126728	0.0797979	0.148109	0.0263367	0.0330094	0.0571249	0.0300359	0.0773377	0.0500982	0.0250801	0.0317705	0.0861431
Dayhoff+F	562	187622	182212	-90541.4	n/a	n/a	0.105745	0.0250712	0.0280359	0.0156551	0.0226464	0.0311687	0.026558	0.0876033	0.0126728	0.0797979	0.148109	0.0263367	0.0330094	0.0571249	0.0300359	0.0773377	0.0500982	0.0250801	0.0317705	0.0861431
Dayhoff+I+F	563	187662	182244	-90556	0	n/a	0.105745	0.0250712	0.0280359	0.0156551	0.0226464	0.0311687	0.026558	0.0876033	0.0126728	0.0797979	0.148109	0.0263367	0.0330094	0.0571249	0.0300359	0.0773377	0.0500982	0.0250801	0.0317705	0.0861431
mtREV24+F	562	188516	183107	-90988.7	n/a	n/a	0.105745	0.0250712	0.0280359	0.0156551	0.0226464	0.0311687	0.026558	0.0876033	0.0126728	0.0797979	0.148109	0.0263367	0.0330094	0.0571249	0.0300359	0.0773377	0.0500982	0.0250801	0.0317705	0.0861431
mtREV24+I+F	563	188528	183109	-90988.7	0	n/a	0.105745	0.0250712	0.0280359	0.0156551	0.0226464	0.0311687	0.026558	0.0876033	0.0126728	0.0797979	0.148109	0.0263367	0.0330094	0.0571249	0.0300359	0.0773377	0.0500982	0.0250801	0.0317705	0.0861431
cpREV+I+F	563	188641	183222	-91045.1	0	n/a	0.105745	0.0250712	0.0280359	0.0156551	0.0226464	0.0311687	0.026558	0.0876033	0.0126728	0.0797979	0.148109	0.0263367	0.0330094	0.0571249	0.0300359	0.0773377	0.0500982	0.0250801	0.0317705	0.0861431
cpREV+F	562	188670	183260	-91065.4	n/a	n/a	0.105745	0.0250712	0.0280359	0.0156551	0.0226464	0.0311687	0.026558	0.0876033	0.0126728	0.0797979	0.148109	0.0263367	0.0330094	0.0571249	0.0300359	0.0773377	0.0500982	0.0250801	0.0317705	0.0861431
rtREV	543	189277	184050	-91479.5	n/a	n/a	0.0646	0.0453	0.0376	0.0422	0.0114	0.0606	0.0607	0.0639	0.0273	0.0679	0.1018	0.0751	0.015	0.0287	0.0681	0.0488	0.0622	0.0251	0.0318	0.0619
rtREV+I	544	189289	184052	-91479.5	0	n/a	0.0646	0.0453	0.0376	0.0422	0.0114	0.0606	0.0607	0.0639	0.0273	0.0679	0.1018	0.0751	0.015	0.0287	0.0681	0.0488	0.0622	0.0251	0.0318	0.0619
cpREV	543	190490	185264	-92086.3	n/a	n/a	0.0756	0.0621	0.041	0.0371	0.0091	0.0382	0.0495	0.0838	0.0246	0.0806	0.1011	0.0504	0.022	0.0506	0.0431	0.0622	0.0543	0.0181	0.0307	0.066
cpREV+I	544	190562	185326	-92116.3	0	n/a	0.0756	0.0621	0.041	0.0371	0.0091	0.0382	0.0495	0.0838	0.0246	0.0806	0.1011	0.0504	0.022	0.0506	0.0431	0.0622	0.0543	0.0181	0.0307	0.066
Dayhoff	543	190733	185506	-92207.4	n/a	n/a	0.0871	0.0409	0.0404	0.0469	0.0335	0.0383	0.0495	0.0886	0.0336	0.0369	0.0854	0.0805	0.0148	0.0398	0.0507	0.0696	0.0585	0.0105	0.0299	0.0647
Dayhoff+I	544	190744	185508	-92207.4	0	n/a	0.0871	0.0409	0.0404	0.0469	0.0335	0.0383	0.0495	0.0886	0.0336	0.0369	0.0854	0.0805	0.0148	0.0398	0.0507	0.0696	0.0585	0.0105	0.0299	0.0647
mtREV24	543	192865	187639	-93273.7	n/a	n/a	0.072	0.019	0.039	0.019	0.006	0.025	0.024	0.056	0.028	0.087	0.168	0.023	0.053	0.06	0.055	0.072	0.088	0.029	0.033	0.044
mtREV24+I	544	192877	187641	-93273.7	0	n/a	0.072	0.019	0.039	0.019	0.006	0.025	0.024	0.056	0.028	0.087	0.168	0.023	0.053	0.06	0.055	0.072	0.088	0.029	0.033	0.044
