# Supplementary material for: Identification and Expression of the Multidrug and Toxic Compound Extrusion (MATE) Gene Family in Capsicum annuum and Solanum tuberosum
Source: Plants (Basel). 2020 Oct 27;9(11):1448. doi: 10.3390/plants9111448 (PMC7716203; doi:10.3390/plants9111448)
Supplement: Supplementary file 1 [file plants-09-01448-s001.zip › plants-975718-supple proofreading/CaMATE Table S4.xlsx]

## Sheet: Table S4
Table S4. List of CaMATE genes primers used for qRT-PCR
CaMATE	5‘ primer	3’ primer
CaMATE02	TTGTATTCGATGCCTGACCTTA	GAAATTTGTCCAAACCCCACTT
CaMATE05	TATCTAATGAACTTGGGGCTGG	CAACAGCAACACCAGATAAGAC
CaMATE07	AGTTCTCCTCTCATTAGCCATG	TCAACCTTTTCCACTAGTCTCC
CaMATE12	GGTCTCTTGACAAAACCTCAAC	GGAGCAAAGAAGAACAACACAT
CaMATE25	CACTAGAAACTCTATGTGGGCA	GAACACGAGTAATCGTCCAATG
CaMATE30	CAGCATCAGTATTTGTGTACGG	AGTAGCCCTAGTCCGATCTTAT
CaUBI-3	TGTCCATCTGCTCTCTGTTG	CACCCCAAGCACAATAAGAC
